# Supplementary material for: Temporal genomic dynamics of sequence type 39 Klebsiella pneumoniae in a neonatal unit in Blantyre, Malawi
Source: Microb Genom. 2026 Apr 1;12(4):001673. doi: 10.1099/mgen.0.001673 (PMC13043184; doi:10.1099/mgen.0.001673)
Supplement: Uncited Supplementary Material 2. [file mgen-12-01673-s002.xlsx]

## Sheet: suplementary_table_1
strain	supplier_name	date	major_wards	neonate	main_st	panini_clusters	outbreak_clade	hybrid_assembled	col_p_had28	col440ii	col440i	col_rnai	fii_p_bk30683	inc_fia_hi1	inc_fib_k_p_cav1099_114	inc_fib_k	inc_fib_p_ndm_mar	inc_fib_p_qil	inc_fii_k	inc_fii_p_cry	inc_fii_p_kp91	inc_fii_p_kpx1	inc_hi1b_p_ndm_mar	inc_r	inc_x1	cat_a2	bla_shv_1	bla_shv_c_112a	tet_d	cat_a1	sul2	clp_k	hsp20	bla_ctx_m_15	dfr_a30	aac_3_i_id	bla_tem_1	ars_c	ars_b	ars_a	sil_e	sil_s	sil_r	ars_d	sil_c	sil_f	sil_b	ars_r	sil_a
ERR12058194	CAA9VZ	2017	PAEDIATRIC A&E	y	ST39	cluster 2	Yes	No	1	0	0	0	0	0	0	1	0	0	0	0	1	0	0	0	0	0	0	0	0	0	1	1	1	1	0	0	1	1	1	1	1	1	1	1	1	1	1	1	1
ERR12058219	BKRERQ	2017	CHATINKHA NURSERY	y	ST39	cluster 2	Yes	No	1	0	0	0	0	0	0	1	0	0	0	0	1	0	0	0	0	0	0	0	0	0	1	1	1	1	0	0	1	1	1	1	1	1	1	1	1	1	1	1	1
ERR12058223	CAA99X	2017	CHATINKHA NURSERY	y	ST39	cluster 1	Yes	No	1	0	0	0	0	0	0	1	0	0	0	0	1	0	0	0	0	0	0	0	0	0	1	1	1	1	0	0	1	1	1	1	1	1	1	1	1	1	1	1	1
ERR12058241	BHAV64	2018	4A FEMALE MEDICAL WARD	n	ST39	Other	No	No	1	0	0	0	0	1	0	1	0	0	0	0	1	0	0	1	0	1	0	0	1	1	1	1	1	1	0	0	1	1	1	1	1	1	1	1	1	1	1	1	1
ERR12058245	CAA8VK	2017	PAEDIATRIC NURSERY	y	ST39	cluster 2	Yes	No	1	0	0	0	0	0	0	1	0	0	0	0	1	0	0	0	0	0	0	0	0	0	1	1	1	1	0	0	1	1	1	1	1	1	1	1	1	1	1	1	1
ERR12058249	CAA8VB	2017	CHATINKHA NURSERY	y	ST39	cluster 2	Yes	No	1	0	0	0	0	0	0	1	0	0	0	0	1	0	0	0	0	0	0	0	0	0	1	1	1	1	0	0	1	1	1	1	1	1	1	1	1	1	1	1	1
ERR12058251	BKREX8	2017	CHATINKHA NURSERY	y	ST39	cluster 2	Yes	No	1	0	0	0	0	0	0	1	0	0	0	0	1	0	0	0	0	0	0	0	0	0	1	1	1	1	0	0	1	1	1	1	1	1	1	1	1	1	1	1	1
ERR12058253	CAA8UU	2017	CHATINKHA NURSERY	y	ST39	cluster 1	Yes	No	1	0	0	0	0	0	0	1	0	0	0	0	1	0	0	0	0	0	0	0	0	0	1	1	1	1	0	0	1	1	1	1	1	1	1	1	1	1	1	1	1
ERR12058257	CAA6TM	2017	CHATINKHA NURSERY	y	ST39	cluster 1	Yes	No	1	0	0	0	0	0	0	1	0	0	0	0	1	0	0	0	0	0	0	0	0	0	1	1	1	1	0	0	1	1	1	1	1	1	1	1	1	1	1	1	1
ERR12058267	CAA66I	2017	CHATINKHA NURSERY	y	ST39	cluster 1	Yes	No	1	0	0	0	0	0	0	1	0	0	0	0	1	0	0	0	0	0	0	0	0	0	1	1	1	1	0	0	1	1	1	1	1	1	1	1	1	1	1	1	1
ERR12058270	CAA8JP	2017	PAEDIATRIC SURGICAL WARD	n	ST39	cluster 1	Yes	No	1	0	0	0	0	0	0	1	0	0	0	0	1	0	0	0	0	0	0	0	0	0	1	1	1	1	0	0	1	1	1	1	1	1	1	1	1	1	1	1	1
ERR12058272	CAA8JI	2017	PAEDIATRIC SURGICAL WARD	n	ST39	cluster 1	Yes	No	1	0	0	0	0	0	0	1	0	0	0	0	1	0	0	0	0	0	0	0	0	0	1	1	1	1	0	0	1	1	1	1	1	1	1	1	1	1	1	1	1
ERR12058274	CAA6TB	2017	CHATINKHA NURSERY	y	ST39	cluster 2	Yes	No	1	0	0	0	0	0	0	1	0	0	0	0	1	0	0	0	0	0	0	0	0	0	1	1	1	1	0	0	1	1	1	1	1	1	1	1	1	1	1	1	1
ERR12058277	BKQNAX	2016	PAEDIATRIC ONCOLOGY	n	ST39	Other	No	No	0	0	1	0	0	0	0	0	0	0	0	0	1	0	0	1	0	1	0	0	0	0	1	0	0	1	1	1	1	0	0	0	0	0	0	0	0	0	0	0	0
ERR12058284	CAA8QR	2017	CHATINKHA NURSERY	y	ST39	cluster 1	Yes	No	1	0	0	0	0	0	0	1	0	0	0	0	1	0	0	0	0	0	0	0	0	0	1	1	1	1	0	0	1	1	1	1	1	1	1	1	1	1	1	1	1
ERR12058286	CAA8QG	2017	CHATINKHA NURSERY	y	ST39	cluster 2	Yes	No	1	0	0	0	0	0	0	1	0	0	0	0	1	0	0	0	0	0	0	0	0	0	1	1	1	1	0	0	1	1	1	1	1	1	1	1	1	1	1	1	1
ERR12058288	CAA8P6	2017	CHATINKHA NURSERY	y	ST39	cluster 2	Yes	No	1	0	0	0	0	0	0	1	0	0	0	0	1	0	0	0	0	0	0	0	0	0	1	1	1	1	0	0	1	1	1	1	1	1	1	1	1	1	1	1	1
ERR12058291	CAA6MM	2017	CHATINKHA NURSERY	y	ST39	cluster 1	Yes	No	1	0	0	0	0	0	0	1	0	0	0	0	1	0	0	0	0	0	0	0	0	0	1	1	1	1	0	0	1	1	1	1	1	1	1	1	1	1	1	1	1
ERR12058292	CAA6T9	2017	INTENSIVE CARE UNIT	n	ST39	cluster 2	Yes	No	1	0	0	0	0	0	0	1	0	0	0	0	1	0	0	0	0	0	0	0	0	0	1	1	1	1	0	0	1	1	1	1	1	1	1	1	1	1	1	1	1
ERR12058296	CAA6R6	2017	CHATINKHA NURSERY	y	ST39	cluster 2	Yes	No	1	0	0	0	0	0	0	1	0	0	0	0	1	0	0	0	0	0	0	0	0	0	1	1	1	1	0	0	1	1	1	1	1	1	1	1	1	1	1	1	1
ERR12058297	BKREGJ	2017	CHATINKHA NURSERY	y	ST39	cluster 1	Yes	No	1	0	0	0	0	0	0	1	0	0	0	0	1	0	0	0	0	0	0	0	0	0	1	1	1	1	0	0	1	1	1	1	1	1	1	1	1	1	1	1	1
ERR12058298	CAA6HA	2017	CHATINKHA NURSERY	y	ST39	cluster 1	Yes	No	1	0	0	0	0	0	0	1	0	0	0	0	1	0	0	0	0	0	0	0	0	0	1	1	1	1	0	0	1	1	1	1	1	1	1	1	1	1	1	1	1
ERR12058299	CAA6DA	2017	CHATINKHA NURSERY	y	ST39	cluster 2	Yes	No	1	0	0	0	0	0	0	1	0	0	0	0	1	0	0	0	0	0	0	0	0	0	1	1	1	1	0	0	1	1	1	1	1	1	1	1	1	1	1	1	1
ERR12058300	CAA6QV	2017	INTENSIVE CARE UNIT	n	ST39	cluster 2	Yes	No	1	0	0	0	0	0	0	1	0	0	0	0	1	0	0	0	0	0	0	0	0	0	1	1	1	1	0	0	1	1	1	1	1	1	1	1	1	1	1	1	1
ERR12058301	BKREGE	2017	CHATINKHA NURSERY	y	ST39	cluster 1	Yes	Yes	1	0	0	0	0	0	0	1	0	0	0	0	1	0	0	0	0	0	0	0	0	0	1	1	1	1	0	0	1	1	1	1	1	1	1	1	1	1	1	1	1
ERR12058302	CAA6QS	2017	CHATINKHA NURSERY	y	ST39	cluster 2	Yes	No	1	0	0	0	0	0	0	1	0	0	0	0	1	0	0	0	0	0	0	0	0	0	1	1	1	1	0	0	1	1	1	1	1	1	1	1	1	1	1	1	1
ERR12058303	CAA6KL	2017	CHATINKHA NURSERY	y	ST39	cluster 1	Yes	No	1	0	0	0	0	0	0	1	0	0	0	0	1	0	0	0	0	0	0	0	0	0	1	1	1	1	0	0	1	1	1	1	1	1	1	1	1	1	1	1	1
ERR12058304	CAA6GV	2017	INTENSIVE CARE UNIT	n	ST39	cluster 2	Yes	No	1	0	0	0	0	0	0	1	0	0	0	0	1	0	0	0	0	0	0	0	0	0	1	1	1	1	0	0	1	1	1	1	1	1	1	1	1	1	1	1	1
ERR12058306	CAA8N9	2017	CHATINKHA NURSERY	y	ST39	cluster 1	Yes	Yes	1	0	0	0	0	0	0	1	0	0	0	0	1	0	0	0	0	0	0	0	0	0	1	1	1	1	0	0	1	1	1	1	1	1	1	1	1	1	1	1	1
ERR12058310	CAA8L1	2017	PAEDIATRIC SPECIAL CARE WARD	n	ST39	cluster 2	Yes	No	1	0	0	0	0	0	0	1	0	0	0	0	1	0	0	0	0	0	0	0	0	0	1	1	1	1	0	0	1	1	1	1	1	1	1	1	1	1	1	1	1
ERR12058323	CAA5H0	2017	CHATINKHA NURSERY	y	ST39	cluster 2	Yes	No	1	0	0	0	0	0	0	1	0	0	0	0	1	0	0	0	0	0	0	0	0	0	1	1	1	1	0	0	1	1	1	1	1	1	1	1	1	1	1	1	1
ERR12058324	CAA6FJ	2017	CHATINKHA NURSERY	y	ST39	cluster 1	Yes	No	1	0	0	0	0	0	0	1	0	0	0	0	1	0	0	0	0	0	0	0	0	0	1	1	1	1	0	0	1	1	1	1	1	1	1	1	1	1	1	1	1
ERR12058328	CAA66Y	2017	CHATINKHA NURSERY	y	ST39	cluster 2	Yes	No	1	0	0	0	0	0	0	1	0	0	0	0	1	0	0	0	0	0	0	0	0	0	1	1	1	1	0	0	1	1	1	1	1	1	1	1	1	1	1	1	1
ERR12058330	CAA5F7	2017	CHATINKHA NURSERY	y	ST39	cluster 2	Yes	No	1	0	0	0	0	0	0	1	0	0	0	0	1	0	0	0	0	0	0	0	0	0	1	1	1	1	0	0	1	1	1	1	1	1	1	1	1	1	1	1	1
ERR12058331	CAA5QG	2017	CHATINKHA NURSERY	y	ST39	cluster 1	Yes	No	1	0	0	0	0	0	0	1	0	0	0	0	1	0	0	0	0	0	0	0	0	0	1	1	1	1	0	0	1	1	1	1	1	1	1	1	1	1	1	1	1
ERR12058332	CAA65Z	2017	CHATINKHA NURSERY	y	ST39	cluster 2	Yes	No	1	0	0	0	0	0	0	1	0	0	0	0	1	0	0	0	0	0	0	0	0	0	1	1	1	1	0	0	1	1	1	1	1	1	1	1	1	1	1	1	1
ERR12058333	CAA617	2017	CHATINKHA NURSERY	y	ST39	cluster 1	Yes	No	1	0	0	0	0	0	0	1	0	0	0	0	1	0	0	0	0	0	0	0	0	0	1	1	1	1	0	0	1	1	1	1	1	1	1	1	1	1	1	1	1
ERR12058334	CAA66J	2017	CHATINKHA NURSERY	y	ST39	cluster 2	Yes	No	1	0	0	0	0	0	0	1	0	0	0	0	1	0	0	0	0	0	0	0	0	0	1	1	1	1	0	0	1	1	1	1	1	1	1	1	1	1	1	1	1
ERR12058336	CAA690	2017	CHATINKHA NURSERY	y	ST39	cluster 1	Yes	No	1	0	0	0	0	0	0	1	0	0	0	0	1	0	0	0	0	0	0	0	0	0	1	1	1	1	0	0	1	1	1	1	1	1	1	1	1	1	1	1	1
ERR12058338	BKR80E	2016	CHATINKHA NURSERY	y	ST39	Other	No	No	0	0	0	0	0	1	0	0	0	1	0	1	1	0	0	0	0	0	0	0	0	0	1	0	0	1	0	0	0	0	0	0	0	0	0	0	0	0	0	0	0
ERR12058353	CAA658	2017	CHATINKHA NURSERY	y	ST39	cluster 1	Yes	No	1	0	0	0	0	0	0	1	0	0	0	0	1	0	0	0	0	0	0	0	0	0	1	1	1	1	0	0	1	1	1	1	1	1	1	1	1	1	1	1	1
ERR12058354	BKRDN3	2017	CHATINKHA NURSERY	y	ST39	cluster 2	Yes	No	1	0	0	0	0	0	0	1	0	0	0	0	1	0	0	0	0	0	0	0	0	0	1	1	1	1	0	0	1	1	1	1	1	1	1	1	1	1	1	1	1
ERR12058355	CAA5DT	2017	CHATINKHA NURSERY	y	ST39	cluster 1	Yes	No	1	0	0	0	0	0	0	1	0	0	0	0	1	0	0	0	0	0	0	0	0	0	1	1	1	1	0	0	1	1	1	1	1	1	1	1	1	1	1	1	1
ERR12058356	CAA651	2017	CHATINKHA NURSERY	y	ST39	cluster 1	Yes	No	1	0	0	0	0	0	0	1	0	0	0	0	1	0	0	0	0	0	0	0	0	0	1	1	1	1	0	0	1	1	1	1	1	1	1	1	1	1	1	1	1
ERR12058357	CAA64W	2017	CHATINKHA NURSERY	y	ST39	cluster 2	Yes	No	1	0	0	0	0	0	0	1	0	0	0	0	1	0	0	0	0	0	0	0	0	0	1	1	1	1	0	0	1	1	1	1	1	1	1	1	1	1	1	1	1
ERR12058358	CAA644	2017	PAEDIATRIC SPECIAL CARE WARD	n	ST39	cluster 2	Yes	No	1	0	0	0	0	0	0	1	0	0	0	0	1	0	0	0	0	0	0	0	0	0	1	1	1	1	0	0	1	1	1	1	1	1	1	1	1	1	1	1	1
ERR12058395	BHBCG0	2018	CHATINKHA NURSERY	y	ST39	cluster 2	Yes	No	1	0	0	0	0	0	0	1	0	0	0	0	1	0	0	0	0	0	0	0	0	0	1	1	1	1	0	0	1	1	1	1	1	1	1	1	1	1	1	1	1
ERR12058399	BKRFVE	2018	CHATINKHA NURSERY	y	ST39	Other	Yes	No	1	0	0	0	0	0	0	1	0	0	0	0	1	0	0	0	0	0	0	0	0	0	1	1	1	1	0	0	1	1	1	1	1	1	1	1	1	1	1	1	1
ERR12058418	17845	2008	unknown	n	ST39	Other	No	No	1	0	1	0	0	0	0	1	0	0	1	0	1	0	0	1	0	1	1	1	1	0	1	1	1	1	1	1	1	1	1	1	1	1	1	1	1	1	1	1	1
ERR12058453	CAABLK	2018	PAEDIATRIC MOYO WARD	u	ST39	cluster 1	Yes	No	1	0	0	0	0	0	0	1	0	0	0	0	1	0	0	0	0	0	0	0	0	0	1	1	1	1	0	0	1	1	1	1	1	1	1	1	1	1	1	1	1
ERR12058516	BKRHZX	2018	PAEDIATRIC NURSERY	y	ST39	Other	Yes	No	1	0	0	0	0	0	0	1	0	0	0	0	1	0	0	0	0	0	0	0	0	0	1	1	1	1	0	0	1	1	1	1	1	1	1	1	1	1	1	1	1
ERR12058546	BKRC4G	2017	CHATINKHA NURSERY	y	ST39	cluster 2	Yes	No	1	0	0	0	0	0	0	1	0	0	0	0	1	0	0	0	0	0	0	0	0	0	1	1	1	1	0	0	1	1	1	1	1	1	1	1	1	1	1	1	1
ERR12058550	CAA4HT	2017	CHATINKHA NURSERY	y	ST39	cluster 1	Yes	No	1	0	0	0	0	0	0	1	0	0	0	0	1	0	0	0	0	0	0	0	0	0	1	1	1	1	0	0	1	1	1	1	1	1	1	1	1	1	1	1	1
ERR12058564	CAANRE	2019	PICU/HDU	n	ST39	Other	No	No	1	0	0	0	0	0	0	1	0	0	0	0	1	0	0	0	0	0	0	0	0	0	1	1	1	1	0	0	1	1	1	1	1	1	1	1	1	1	1	1	1
ERR12058566	CAANV3	2019	PICU/HDU	n	ST39	Other	No	No	1	0	0	0	0	1	0	1	0	1	0	0	1	0	0	1	0	1	0	0	1	1	1	1	1	1	0	0	1	1	1	1	1	1	1	1	1	1	1	1	1
ERR12058567	CAA4HU	2017	CHATINKHA NURSERY	y	ST39	cluster 2	Yes	No	1	0	0	0	0	0	0	1	0	0	0	0	1	0	0	0	0	0	0	0	0	0	1	1	1	1	0	0	1	1	1	1	1	1	1	1	1	1	1	1	1
ERR12058568	CAA4IL	2017	CHATINKHA NURSERY	y	ST39	cluster 2	Yes	No	1	0	0	0	0	0	0	1	0	0	0	0	1	0	0	0	0	0	0	0	0	0	1	1	1	1	0	0	1	1	1	1	1	1	1	1	1	1	1	1	1
ERR12058570	CAA4KI	2017	CHATINKHA NURSERY	y	ST39	cluster 1	Yes	No	1	0	0	0	0	0	0	1	0	0	0	0	1	0	0	0	0	0	0	0	0	0	1	1	1	1	0	0	1	1	1	1	1	1	1	1	1	1	1	1	1
ERR12058572	BKRC63	2017	CHATINKHA NURSERY	y	ST39	cluster 2	Yes	No	1	0	0	0	0	0	0	1	0	0	0	0	1	0	0	0	0	0	0	0	0	0	1	1	1	1	0	0	1	1	1	1	1	1	1	1	1	1	1	1	1
ERR12058575	CAA5BD	2017	CHATINKHA NURSERY	y	ST39	cluster 2	Yes	No	1	0	0	0	0	0	0	1	0	0	0	0	1	0	0	0	0	0	0	0	0	0	1	1	1	1	0	0	1	1	1	1	1	1	1	1	1	1	1	1	1
ERR12058576	CAA4AD	2017	CHATINKHA NURSERY	y	ST39	cluster 1	Yes	No	1	0	0	0	0	0	0	1	0	0	0	0	1	0	0	0	0	0	0	0	0	0	1	1	1	1	0	0	1	1	1	1	1	1	1	1	1	1	1	1	1
ERR12058627	CAA2MU	2017	CHATINKHA NURSERY	y	ST39	cluster 1	Yes	No	1	0	0	0	0	0	0	1	0	0	0	0	1	0	0	0	0	0	0	0	0	0	1	1	1	1	0	0	1	1	1	1	1	1	1	1	1	1	1	1	1
ERR12058628	CAA47J	2017	CHATINKHA NURSERY	y	ST39	cluster 2	Yes	No	1	0	0	0	0	0	0	1	0	0	0	0	1	0	0	0	0	0	0	0	0	0	1	1	1	1	0	0	1	1	1	1	1	1	1	1	1	1	1	1	1
ERR12058632	BKRCG5	2017	CHATINKHA NURSERY	y	ST39	cluster 2	Yes	No	1	0	0	0	0	0	0	1	0	0	0	0	1	0	0	0	0	0	0	0	0	0	1	1	1	1	0	0	1	1	1	1	1	1	1	1	1	1	1	1	1
ERR12058636	CAA2NG	2017	CHATINKHA NURSERY	y	ST39	cluster 2	Yes	No	1	0	0	0	0	0	0	1	0	0	0	0	1	0	0	0	0	0	0	0	0	0	1	1	1	1	0	0	1	1	1	1	1	1	1	1	1	1	1	1	1
ERR12058638	BKRCGQ	2017	CHATINKHA NURSERY	y	ST39	cluster 1	Yes	No	1	0	0	0	0	0	0	1	0	0	0	0	1	0	0	0	0	0	0	0	0	0	1	1	1	1	0	0	1	1	1	1	1	1	1	1	1	1	1	1	1
ERR12058640	CAA3G9	2017	CHATINKHA NURSERY	y	ST39	cluster 2	Yes	No	1	0	0	0	0	0	0	1	0	0	0	0	1	0	0	0	0	0	0	0	0	0	1	1	1	1	0	0	1	1	1	1	1	1	1	1	1	1	1	1	1
ERR12058659	CAA4B9	2017	CHATINKHA NURSERY	y	ST39	cluster 2	Yes	No	1	0	0	0	0	0	0	1	0	0	0	0	1	0	0	0	0	0	0	0	0	0	1	1	1	1	0	0	1	1	1	1	1	1	1	1	1	1	1	1	1
ERR12058660	CAA4QX	2017	CHATINKHA NURSERY	y	ST39	cluster 2	Yes	No	1	0	0	0	0	0	0	1	0	0	0	0	1	0	0	0	0	0	0	0	0	0	1	1	1	1	0	0	1	1	1	1	1	1	1	1	1	1	1	1	1
ERR12058662	BKRC6S	2017	PAEDIATRIC NURSERY	u	ST39	cluster 2	Yes	No	1	0	0	0	0	0	0	1	0	0	0	0	1	0	0	0	0	0	0	0	0	0	1	1	1	1	0	0	1	1	1	1	1	1	1	1	1	1	1	1	1
ERR12058663	CAA4E1	2017	CHATINKHA NURSERY	y	ST39	cluster 1	Yes	No	1	0	0	0	0	0	0	1	0	0	0	0	1	0	0	0	0	0	0	0	0	0	1	1	1	1	0	0	1	1	1	1	1	1	1	1	1	1	1	1	1
ERR12058666	CAA4SI	2017	CHATINKHA NURSERY	y	ST39	cluster 2	Yes	No	1	0	0	0	0	0	0	1	0	0	0	0	1	0	0	0	0	0	0	0	0	0	1	1	1	1	0	0	1	1	1	1	1	1	1	1	1	1	1	1	1
ERR12058692	BHAKTT	2017	4A FEMALE MEDICAL WARD	n	ST39	Other	No	No	1	0	1	0	0	0	0	0	0	1	0	0	1	0	0	1	0	1	1	1	0	0	1	0	0	1	1	1	1	0	0	0	0	0	0	0	0	0	0	0	0
ERR12058696	CAA4X5	2017	CHATINKHA NURSERY	y	ST39	cluster 1	Yes	No	1	0	0	0	0	0	0	1	0	0	0	0	1	0	0	0	0	0	0	0	0	0	1	1	1	1	0	0	1	1	1	1	1	1	1	1	1	1	1	1	1
ERR12058698	CAA4X6	2017	CHATINKHA NURSERY	y	ST39	cluster 1	Yes	No	1	0	0	0	0	0	0	1	0	0	0	0	1	0	0	0	0	0	0	0	0	0	1	1	1	1	0	0	1	1	1	1	1	1	1	1	1	1	1	1	1
ERR12058700	CAA4X8	2017	CHATINKHA NURSERY	y	ST39	cluster 2	Yes	No	1	0	0	0	0	0	0	1	0	0	0	0	1	0	0	0	0	0	0	0	0	0	1	1	1	1	0	0	1	1	1	1	1	1	1	1	1	1	1	1	1
ERR12058702	CAA4YE	2017	CHATINKHA NURSERY	y	ST39	cluster 1	Yes	No	1	0	0	0	0	0	0	1	0	0	0	0	1	0	0	0	0	0	0	0	0	0	1	1	1	1	0	0	1	1	1	1	1	1	1	1	1	1	1	1	1
ERR12058720	BKRDKP	2017	PAEDIATRIC NURSERY	n	ST39	cluster 1	Yes	No	1	0	0	0	0	0	0	1	0	0	0	0	1	0	0	0	0	0	0	0	0	0	1	1	1	1	0	0	1	1	1	1	1	1	1	1	1	1	1	1	1
ERR12058722	BKRE4X	2017	PAEDIATRIC NURSERY	n	ST39	cluster 2	Yes	No	1	0	0	0	0	0	0	1	0	0	0	0	1	0	0	0	0	0	0	0	0	0	1	1	1	1	0	0	1	1	1	1	1	1	1	1	1	1	1	1	1
ERR12058724	CAA534	2017	PAEDIATRIC NURSERY	y	ST39	cluster 2	Yes	No	1	0	0	0	0	0	0	1	0	0	0	0	1	0	0	0	0	0	0	0	0	0	1	1	1	1	0	0	1	1	1	1	1	1	1	1	1	1	1	1	1
ERR12058726	CAA538	2017	CHATINKHA NURSERY	y	ST39	Other	Yes	No	1	0	0	0	0	0	0	1	0	0	0	0	1	0	0	0	0	0	0	0	0	0	1	1	1	1	0	0	1	1	1	1	1	1	1	1	1	1	1	1	1
ERR12058728	CAA53Y	2017	CHATINKHA NURSERY	y	ST39	cluster 1	Yes	No	1	0	0	0	0	0	0	1	0	0	0	0	1	0	0	0	0	0	0	0	0	0	1	1	1	1	0	0	1	1	1	1	1	1	1	1	1	1	1	1	1
ERR12058730	CAA540	2017	CHATINKHA NURSERY	y	ST39	cluster 1	Yes	No	1	0	0	0	0	0	0	1	0	0	0	0	1	0	0	0	0	0	0	0	0	0	1	1	1	1	0	0	1	1	1	1	1	1	1	1	1	1	1	1	1
ERR12058732	CAA54D	2017	CHATINKHA NURSERY	y	ST39	cluster 1	Yes	No	1	0	0	0	0	0	0	1	0	0	0	0	1	0	0	0	0	0	0	0	0	0	1	1	1	1	0	0	1	1	1	1	1	1	1	1	1	1	1	1	1
ERR12058734	BKRE1M	2017	CHATINKHA NURSERY	y	ST39	cluster 1	Yes	No	1	0	0	0	0	0	0	1	0	0	0	0	1	0	0	0	0	0	0	0	0	0	1	1	1	1	0	0	1	1	1	1	1	1	1	1	1	1	1	1	1
ERR12058752	CAA574	2017	CHATINKHA NURSERY	y	ST39	cluster 2	Yes	No	1	0	0	0	0	0	0	1	0	0	0	0	1	0	0	0	0	0	0	0	0	0	1	1	1	1	0	0	1	1	1	1	1	1	1	1	1	1	1	1	1
ERR12058756	CAA57T	2017	CHATINKHA NURSERY	y	ST39	cluster 1	Yes	No	1	0	0	0	0	0	0	1	0	0	0	0	1	0	0	0	0	0	0	0	0	0	1	1	1	1	0	0	1	1	1	1	1	1	1	1	1	1	1	1	1
ERR12058758	CAA5XX	2017	CHATINKHA NURSERY	n	ST39	cluster 1	Yes	No	1	0	0	0	0	0	0	1	0	0	0	0	1	0	0	0	0	0	0	0	0	0	1	1	1	1	0	0	1	1	1	1	1	1	1	1	1	1	1	1	1
ERR12058759	BKRCFD	2017	CHATINKHA NURSERY	y	ST39	cluster 2	Yes	No	1	0	0	0	0	0	0	1	0	0	0	0	1	0	0	0	0	0	0	0	0	0	1	1	1	1	0	0	1	1	1	1	1	1	1	1	1	1	1	1	1
ERR12058761	CAA96W	NA	unknown	n	ST39	cluster 1	Yes	No	1	0	0	0	0	0	0	1	0	0	0	0	1	0	0	0	0	0	0	0	0	0	1	1	1	1	0	0	1	1	1	1	1	1	1	1	1	1	1	1	1
ERR12058762	CAA5N5	2017	CHATINKHA NURSERY	y	ST39	cluster 1	Yes	No	1	0	0	0	0	0	0	1	0	0	0	0	1	0	0	0	0	0	0	0	0	0	1	1	1	1	0	0	1	1	1	1	1	1	1	1	1	1	1	1	1
ERR12058763	CAA46K	2017	CHATINKHA NURSERY	y	ST39	cluster 1	Yes	No	1	0	0	0	0	0	0	1	0	0	0	0	1	0	0	0	0	0	0	0	0	0	1	1	1	1	0	0	1	1	1	1	1	1	1	1	1	1	1	1	1
ERR12058764	CAA5N7	2017	CHATINKHA NURSERY	y	ST39	cluster 2	Yes	No	1	0	0	0	0	0	0	1	0	0	0	0	1	0	0	0	0	0	0	0	0	0	1	1	1	1	0	0	1	1	1	1	1	1	1	1	1	1	1	1	1
ERR12058767	CAA45V	2017	CHATINKHA NURSERY	y	ST39	cluster 1	Yes	No	1	0	0	0	0	0	0	1	0	0	0	0	1	0	0	0	0	0	0	0	0	0	1	1	1	1	0	0	1	1	1	1	1	1	1	1	1	1	1	1	1
ERR12058788	BKRE28	2017	CHATINKHA NURSERY	y	ST39	cluster 2	Yes	No	1	0	0	0	0	0	0	1	0	0	0	0	1	0	0	0	0	0	0	0	0	0	1	1	1	1	0	0	1	1	1	1	1	1	1	1	1	1	1	1	1
ERR12058790	CAA5YM	2017	CHATINKHA NURSERY	y	ST39	cluster 1	Yes	No	1	0	0	0	0	0	0	1	0	0	0	0	1	0	0	0	0	0	0	0	0	0	1	1	1	1	0	0	1	1	1	1	1	1	1	1	1	1	1	1	1
ERR12058792	CAA5YN	2017	CHATINKHA NURSERY	y	ST39	cluster 2	Yes	No	1	0	0	0	0	0	0	1	0	0	0	0	1	0	0	0	0	0	0	0	0	0	1	1	1	1	0	0	1	1	1	1	1	1	1	1	1	1	1	1	1
ERR12058794	BKRDML	2017	CHATINKHA NURSERY	y	ST39	cluster 2	Yes	No	1	0	0	0	0	0	0	1	0	0	0	0	1	0	0	0	0	0	0	0	0	0	1	1	1	1	0	0	1	1	1	1	1	1	1	1	1	1	1	1	1
ERR12058796	BHAN16	2017	3B MALE MEDICAL WARD	n	ST39	Other	No	No	1	0	0	0	0	1	1	0	0	0	0	0	1	0	0	0	0	0	0	0	0	0	1	1	1	1	0	0	1	0	0	0	0	0	0	0	0	0	0	0	0
ERR12058798	CAA58W	2017	CHATINKHA NURSERY	y	ST39	cluster 1	Yes	No	1	0	0	0	0	0	0	1	0	0	0	0	1	0	0	0	0	0	0	0	0	0	1	1	1	1	0	0	1	1	1	1	1	1	1	1	1	1	1	1	1
ERR12058807	CAANG5	2019	PAEDIATRIC SURGICAL WARD	n	ST39	Other	No	No	1	0	0	0	0	0	0	1	0	0	0	0	1	0	0	0	0	0	0	0	0	0	1	1	1	1	0	0	1	1	1	1	1	1	2	1	1	1	1	1	1
ERR12058816	CAA592	2017	CHATINKHA NURSERY	y	ST39	cluster 2	Yes	No	1	0	0	0	0	0	0	1	0	0	0	0	1	0	0	0	0	0	0	0	0	0	1	1	1	1	0	0	1	1	1	1	1	1	1	1	1	1	1	1	1
ERR12058819	BHB7VE	2016	4A FEMALE MEDICAL WARD	n	ST39	Other	No	No	0	0	0	0	0	0	0	0	0	0	0	0	1	1	0	1	0	1	0	0	0	0	1	0	0	1	1	1	0	0	0	0	0	0	0	0	0	0	0	0	0
ERR12058820	CAA60V	2017	CHATINKHA NURSERY	y	ST39	cluster 1	Yes	No	1	0	0	0	0	0	0	1	0	0	0	0	1	0	0	0	0	0	0	0	0	0	1	1	1	1	0	0	1	1	1	1	1	1	1	1	1	1	1	1	1
ERR12058821	CAA5A7	2017	CHATINKHA NURSERY	y	ST39	cluster 2	Yes	No	1	0	0	0	0	0	0	1	0	0	0	0	1	0	0	0	0	0	0	0	0	0	1	1	1	1	0	0	1	1	1	1	1	1	1	1	1	1	1	1	1
ERR12058823	CAA5Q0	2017	CHATINKHA NURSERY	y	ST39	cluster 2	Yes	No	1	0	0	0	0	0	0	1	0	0	0	0	1	0	0	0	0	0	0	0	0	0	1	1	1	1	0	0	1	1	1	1	1	1	1	1	1	1	1	1	1
ERR12058848	CAA4FV	2017	CHATINKHA NURSERY	y	ST39	cluster 1	Yes	No	1	0	0	0	0	0	0	1	0	0	0	0	1	0	0	0	0	0	0	0	0	0	1	1	1	1	0	0	1	1	1	1	1	1	1	1	1	1	1	1	1
ERR12058849	CAA4FW	2017	CHATINKHA NURSERY	y	ST39	cluster 1	Yes	No	1	0	0	0	0	0	0	1	0	0	0	0	1	0	0	0	0	0	0	0	0	0	1	1	1	1	0	0	1	1	1	1	1	1	1	1	1	1	1	1	1
ERR12058850	BHAMKT	2017	INTENSIVE CARE UNIT	y	ST39	cluster 1	Yes	No	1	0	0	0	0	0	0	1	0	0	0	0	1	0	0	0	0	0	0	0	0	0	1	1	1	1	0	0	1	1	1	1	1	1	1	1	1	1	1	1	1
ERR12058854	CAAMXR	2019	PICU/HDU	n	ST39	Other	No	No	1	0	0	0	0	0	0	1	0	0	0	0	1	0	0	0	1	0	0	0	0	0	1	1	1	1	0	0	1	1	1	1	1	1	1	1	1	1	1	1	1
ERR12058867	CAA4GD	2017	CHATINKHA NURSERY	y	ST39	cluster 1	Yes	No	1	0	0	0	0	0	0	1	0	0	0	0	1	0	0	0	0	0	0	0	0	0	1	1	1	1	0	0	1	1	1	1	1	1	1	1	1	1	1	1	1
ERR12058868	CAA4GU	2017	CHATINKHA NURSERY	y	ST39	cluster 2	Yes	No	1	0	0	0	0	0	0	1	0	0	0	0	1	0	0	0	0	0	0	0	0	0	1	1	1	1	0	0	1	1	1	1	1	1	1	1	1	1	1	1	1
ERR12058870	BKRC48	2017	CHATINKHA NURSERY	y	ST39	cluster 1	Yes	No	1	0	0	0	0	0	0	1	0	0	0	0	1	0	0	0	0	0	0	0	0	0	1	1	1	1	0	0	1	1	1	1	1	1	1	1	1	1	1	1	1
ERR12058885	CHI11E	2019	unknown	n	ST39	Other	No	Yes	1	0	0	0	0	0	0	0	0	0	0	0	1	0	0	1	0	0	0	0	0	1	1	0	0	1	1	1	1	0	0	0	0	0	0	0	0	0	0	0	0
ERR12058959	CNS1LG	2020	CHATINKHA NURSERY	y	ST39	Other	No	No	1	0	0	0	0	0	0	1	0	0	0	0	1	0	0	0	0	0	0	0	0	0	1	1	1	1	0	0	0	1	1	1	1	1	1	1	1	1	1	1	1
ERR12058974	D55818	2010	unknown	n	ST39	Other	No	No	1	0	0	0	0	0	0	1	0	0	1	0	1	0	0	1	0	1	1	1	1	0	1	1	1	1	1	1	1	1	1	1	1	1	1	1	1	1	1	1	1
ERR12059067	D47863	2008	unknown	u	ST39	Other	No	No	1	0	1	0	0	0	1	0	0	0	0	0	1	0	0	1	0	1	0	0	0	0	1	1	1	1	1	1	1	0	0	0	1	1	1	0	1	1	1	0	1
ERR12059076	1004078	2010	unknown	n	ST39	Other	No	Yes	1	0	0	1	0	0	0	1	0	0	0	0	1	0	0	1	0	1	0	0	0	0	1	1	1	1	1	1	1	1	1	1	1	1	1	1	1	1	1	1	1
ERR12059173	A7845	NA	unknown	n	ST39	Other	No	No	1	0	1	0	0	0	0	1	0	0	1	0	1	0	0	1	0	1	1	1	1	0	1	1	1	1	1	1	1	1	1	1	1	1	1	1	1	1	1	1	1
ERR12059176	D40419	2006	unknown	n	ST39	Other	No	No	0	0	0	0	0	0	0	0	1	0	0	0	0	0	1	0	0	1	0	0	0	0	1	0	0	0	0	0	1	1	0	0	0	0	0	0	0	0	0	0	0
ERR12059180	D40204	2006	unknown	n	ST39	Other	No	No	0	0	0	0	0	0	0	0	1	0	0	0	0	0	1	0	0	1	0	0	0	0	1	0	0	0	0	0	1	1	0	0	0	0	0	0	0	0	0	0	0
ERR12059234	1017469	2011	unknown	n	ST39	Other	No	No	1	1	0	0	0	0	0	1	0	0	0	0	1	0	0	0	0	0	0	0	0	0	1	0	0	1	0	0	1	1	1	1	1	1	1	1	1	1	1	1	1
ERR12059291	D29438	2005	unknown	y	ST39	Other	No	No	1	0	0	0	0	0	0	0	0	1	0	0	1	0	0	0	0	1	0	0	1	0	1	0	0	0	1	1	1	0	0	0	0	0	0	0	0	0	0	0	0
ERR12059334	CAATHE	2019	CHATINKHA NURSERY	y	ST39	cluster 1	No	No	1	1	0	0	0	0	0	1	1	0	0	0	1	0	1	0	0	0	0	0	0	0	1	0	0	1	0	0	1	1	1	1	1	1	1	1	1	1	1	1	1
ERR12059344	CAAUCT	2019	PAEDIATRIC SURGICAL WARD	n	ST39	Other	No	No	1	0	0	0	0	1	0	1	0	1	0	0	1	0	0	1	0	1	1	1	0	1	1	1	1	1	0	0	1	1	1	1	1	1	1	1	1	1	1	1	1
ERR12059346	CAAUDN	2019	PICU/HDU	y	ST39	Other	No	No	1	0	0	0	0	1	0	1	0	1	0	0	1	0	0	1	0	1	1	1	0	1	1	1	1	1	0	0	1	1	1	1	1	1	1	1	1	1	1	1	1
ERR12059348	CAAUE8	2019	PICU/HDU	n	ST39	Other	No	Yes	1	0	0	0	0	1	0	1	0	1	0	0	1	0	0	1	0	1	1	1	0	1	1	1	1	1	0	0	1	1	1	1	1	1	1	1	1	1	1	1	1
ERR12059451	BKR8JH	2016	CHATINKHA NURSERY	n	ST39	Other	No	No	0	0	0	0	0	1	0	0	0	1	0	1	1	0	0	0	0	0	0	0	0	0	1	0	0	1	0	0	0	0	0	0	0	0	0	0	0	0	0	0	0
ERR12059466	CAA5FU	2017	CHATINKHA NURSERY	y	ST39	cluster 1	Yes	No	1	0	0	0	0	0	0	1	0	0	0	0	1	0	0	0	0	0	0	0	0	0	1	1	1	1	0	0	1	1	1	1	1	1	1	1	1	1	1	1	1
ERR4504264	CES13Z_0519_1	2018	unknown	n	ST39	Other	No	No	1	0	0	0	0	0	0	0	1	0	0	0	1	0	1	1	0	0	0	0	0	1	1	0	0	1	1	1	1	0	0	0	0	0	0	0	0	0	0	0	0
ERR4504377	CES15K_0519_1	2018	unknown	n	ST39	Other	No	No	1	0	0	0	0	1	0	1	0	0	0	0	1	0	0	1	0	1	0	0	1	1	1	1	1	1	0	0	1	1	1	1	1	1	1	1	1	1	1	1	1
ERR4504394	CES15T_0519_1	2018	unknown	n	ST39	cluster 2	Yes	No	1	0	0	0	0	0	0	1	0	0	0	0	1	0	0	0	0	0	0	0	0	0	1	1	1	1	0	0	1	1	1	1	1	1	1	1	1	1	1	1	1
ERR8574944	CES148	2018	unknown	n	ST39	Other	No	No	1	0	0	0	0	0	0	0	1	0	0	0	1	0	1	1	0	0	0	0	0	1	2	0	0	1	1	1	1	0	0	0	0	0	0	0	0	0	0	0	0
ERR8574956	CES19N	2019	unknown	n	ST39	cluster 1	Yes	No	1	0	0	0	0	0	0	1	0	0	0	0	1	0	0	0	0	0	0	0	0	0	1	1	1	1	0	0	1	1	1	1	1	1	1	1	1	1	1	1	1
ERR971977	C18	2009	unknown	n	ST39	Other	No	No	1	0	1	0	1	1	0	1	0	0	0	0	1	0	0	1	0	1	1	1	1	1	1	1	1	1	1	1	1	1	1	1	1	1	1	1	1	1	1	1	1
[truncated: 179 more columns]
